# Supplementary material for: Mathematical Modelling for Optimal Vaccine Dose Finding: Maximising Efficacy and Minimising Toxicity
Source: Vaccines (Basel). 2022 May 11;10(5):756. doi: 10.3390/vaccines10050756 (PMC9144167; doi:10.3390/vaccines10050756)
Supplement: Supplementary file 1 [file vaccines-10-00756-s001.zip]

Archive with 1 entries (1 files):
- vaccines-1699875-supplementary.pdf
